# Supplementary material for: Triple-Negative Breast Cancer EVs Modulate Growth and Migration of Normal Epithelial Lung Cells
Source: Int J Mol Sci. 2024 May 28;25(11):5864. doi: 10.3390/ijms25115864 (PMC11172765; doi:10.3390/ijms25115864)
Supplement: Supplementary file 1 [file ijms-25-05864-s001.zip]

Archive with 1 entries (1 files):
- ijms-3003862-supplementary.pdf
